# Supplementary material for: ZP4 confers structural properties to the zona pellucida essential for embryo development
Source: eLife. 2019 Oct 22;8:e48904. doi: 10.7554/eLife.48904 (PMC6805156; doi:10.7554/eLife.48904)
Supplement: Supplementary file 1. [file elife-48904-supp1.xlsx]

## Sheet: Summary
WT RABBIT
	Spectra	Peptides	score	Coverage	Intensity	accession_number	entry_name
	43	10	160.54	19.4	3370000	G1T9Y8	Zona pellucida sperm-binding protein 1
	30	10	123.74	15.4	754000	G1T4C0	Zona pellucida sperm-binding protein 2
	37	12	169.66	36.5	3260000	G1TA56	Zona pellucida sperm-binding protein 3
	39	9	149.21	23.3	6260000	Q00193	Zona pellucida sperm-binding protein 4
KO ZP4 RABBIT
	Spectra	Peptides	score	Coverage	Intensity	accession_number	entry_name
	38	10	145.57	18.7	1520000	G1T9Y8	Zona pellucida sperm-binding protein 1
	26	9	92.6	14.2	577000	G1T4C0	Zona pellucida sperm-binding protein 2
	39	10	139.41	30.3	2160000	G1TA56	Zona pellucida sperm-binding protein 3
	ND	ND					Zona pellucida sperm-binding protein 4
	ND: not detected

## Sheet: Wild type solubilized ZP
Group	Spectra	Peptides	score	Coverage	Intensity	accession_number	entry_name		z	score	SPI	Intensity	sequence	m/z
1	37	12	169.66	36.5	3260000	G1TA56	Zona pellucida sperm-binding protein 3
									3	26.16	93.5	97800	DQSGSPYHTIVDLHGcLVDGLSDGASK	943.443
									3	21.77	97.4	239000	LIQEADLSLGPEGcEPQASTDAVVR	885.769
									3	19.45	75.3	97800	DQSGSPYHTIVDLHGcLVDGLSDGASK	943.443
									2	19.01	90.2	35000	LIQEADLSLGPEGcEPQASTDAVVR	1328.14
									2	18.31	91.4	187000	AEVPIEcR	487.242
									4	17.74	79	40600	LIQEADLSLGPEGcEPQASTDAVVR	664.574
									2	17.67	85.3	238000	VIPAQQAPDR	547.8
									4	17.51	70.7	174000	DQSGSPYHTIVDLHGcLVDGLSDGASK	707.835
									2	16.5	79.9	34300	LIQEADLSLGPEGcEPQASTDAVVR	1328.14
									2	15.97	86.8	157000	TGSHPPLLLFVDR	726.404
									3	14.9	83.3	276000	TGSHPPLLLFVDR	484.605
									4	13.36	77.2	39900	LIQEADLSLGPEGcEPQASTDAVVR	664.574
									3	13.27	77.1	17900	VIPAQQAPDR	365.533
									2	12.68	74.3	410000	LVVTVSR	387.248
									3	12.08	60.3	47200	LIQEADLSLGPEGcEPQASTDAVVR	885.762
									3	11.56	46	33000	QPAPSVTPVVVEcLEAR	617.986
									4	11.32	64.5	40100	LIQEADLSLGPEGcEPQASTDAVVR	664.577
									2	11.11	61.4	35000	LIQEADLSLGPEGcEPQASTDAVVR	1328.15
									3	10.71	59.6	17400	LIQEADLsLGPEGCEPQASTDAVVR	893.434
									4	10.63	63	40600	LIQEADLSLGPEGcEPQASTDAVVR	664.574
									2	10.46	75.2	173000	DLFGTGK	369.195
									4	10.22	56	30000	mSPTFHLGDTAHLQAEVR	507.247
									2	10.07	76.1	22900	LVFSLR	367.732
									2	9.86	65.4	31100	QPAPSVTPVVVEcLEAR	926.476
									3	9.83	60.4	166000	LIQEADLSLGPEGcEPQASTDAVVR	885.77
									2	8.45	55.1	30100	QPAPSVTPVVVEcLEAR	926.484
									4	7.81	37.2	30000	mSPTFHLGDTAHLQAEVR	507.247
									2	7.54	51.6	6150	cVATPTR	402.705
									2	7.25	43.6	7490	LmEENWSR	540.737
									2	6.2	52.8	6270	cVATPTR	402.705
									4	6.12	36	30000	mSPTFHLGDTAHLQAEVR	507.25
									4	5.99	41.9	143000	DQSGSPYHTIVDLHGcLVDGLSDGASK	707.835
									2	5.27	46.2	6520	cVATPTR	402.705
									4	5.26	36.5	30000	mSPTFHLGDTAHLQAEVR	507.247
									3	5.04	53.3	81400	DQSGSPYHTIVDLHGcLVDGLSDGASK	943.443
									3	4.87	45.1	139000	LIQEADLSLGPEGcEPQASTDAVVR	885.762
									2	4.63	40.9	73100	DLFGTGK	369.196
2	43	10	160.54	19.4	3370000	G1T9Y8	Zona pellucida sperm-binding protein 1
									2	24.45	97	28700	ITLANVHLAYAPTR	770.436
									2	21.59	90.2	19200	DETFSSFYEEEDYPLVR	1063.46
									2	20.8	89	19200	DETFSSFYEEEDYPLVR	1063.46
									2	19.98	83.6	28700	ITLANVHLAYAPTR	770.436
									3	19.32	88	165000	ITLANVHLAYAPTR	513.96
									2	18.98	81.5	37400	FTVATFTFLDSGAQR	830.912
									2	16.67	84.7	44000	FTVATFTFLDSGAQR	830.912
									3	16.16	90.3	25700	LLREPVHVEVR	449.601
									2	15.37	82.1	83700	AELPFR	366.706
									2	14.8	76.1	28700	ITLANVHLAYAPTR	770.436
									2	14.69	75.6	28700	ITLANVHLAYAPTR	770.436
									2	14.31	78.3	19400	VVDEFGNR	468.233
									2	13.83	74.2	25200	EPVHVEVR	482.764
									3	13.43	74.2	27900	LLREPVHVEVR	449.601
									4	13.21	63.8	337000	TDPSLVLELHQcWATPSANPVQQPQWPLLSDGcPFK	1030
									2	13.19	72.6	28700	ITLANVHLAYAPTR	770.436
									4	13.18	69.8	30900	LLREPVHVEVR	337.453
									3	12.36	65	29100	FTVATFTFLDSGAQR	554.279
									3	12.34	73	30900	FTVATFTFLDSGAQR	554.278
									2	11.76	82.1	88400	VLALDR	343.714
									3	11.16	68.7	20500	EPVHVEVR	322.18
									2	10.98	62.1	36600	FTVATFTFLDSGAQR	830.912
									2	10.88	45.4	20800	EGPQGSITR	472.743
									3	10.41	59.2	30900	FTVATFTFLDSGAQR	554.279
									2	10.05	48.5	25200	EPVHVEVR	482.764
									3	10.05	56.1	119000	ITLANVHLAYAPTR	513.958
									4	9.67	53.4	337000	TDPSLVLELHQcWATPSANPVQQPQWPLLSDGcPFK	1030
									3	9.32	56.7	23200	FTVATFTFLDSGAQR	554.279
									4	9.16	52.8	337000	TDPSLVLELHQcWATPSANPVQQPQWPLLSDGcPFK	1030
									4	9.11	59.7	337000	TDPSLVLELHQcWATPSANPVQQPQWPLLSDGcPFK	1030
									3	8.86	54.6	30900	FTVATFTFLDSGAQR	554.279
									2	8.67	53.1	28700	FTVATFTFLDSGAQR	830.912
									3	8.14	57	30800	LLREPVHVEVR	449.601
									4	8.13	54.5	337000	TDPSLVLELHQcWATPSANPVQQPQWPLLSDGcPFK	1030
									4	7.97	57.5	337000	TDPSLVLELHQcWATPSANPVQQPQWPLLSDGcPFK	1030
									3	7.55	52.9	30900	FTVATFTFLDSGAQR	554.277
									3	6.36	44.4	2060	DETFSSFYEEEDYPLVR	709.308
									3	6.13	31	27700	FTVATFTFLDSGAQR	554.281
									2	6.09	57.6	27900	ITLANVHLAYAPTR	770.436
									3	5.6	55.4	30200	FTVATFTFLDSGAQR	554.279
									4	5.47	38.1	21600	LLREPVHVEVR	337.451
									3	5.23	52	26100	FTVATFTFLDSGAQR	554.279
									2	5.2	43	20800	EGPQGSITR	472.743
3	39	9	149.21	23.3	6260000	Q00193	Zona pellucida sperm-binding protein 4
									2	21.42	100	284000	TNPLYQPQWPILVK	848.967
									3	20.37	87.6	786000	FTINFQNQETGSSPVLVTWDNQGR	913.437
									2	19.88	88.1	143000	AIYENELLATR	646.845
									2	19.84	86.4	1110000	FSISTFSFLDSSVAK	818.411
									3	19.02	90.5	889000	FTINFQNQETGSSPVLVTWDNQGR	913.432
									3	17.77	64.8	151000	LLRDPIYVDVSILYR	612.347
									3	16.58	73.6	5720	GcPYTGDNYQTQLIPVQEAFDLPFPSHHQR	1172.54
									3	15.32	79.5	193000	TNPLYQPQWPILVK	566.313
									3	14.88	66.6	5720	GcPYTGDNYQTQLIPVQEAFDLPFPSHHQR	1172.54
									3	14.2	65.1	5720	GcPYTGDNYQTQLIPVQEAFDLPFPSHHQR	1172.54
									3	13.88	66.8	5720	GcPYTGDNYQTQLIPVQEAFDLPFPSHHQR	1172.54
									3	13.2	57.3	5720	GcPYTGDNYQTQLIPVQEAFDLPFPSHHQR	1172.54
									3	13.1	59.6	5720	GcPYTGDNYQTQLIPVQEAFDLPFPSHHQR	1172.54
									2	12.93	76.2	153000	TDPYLGLR	467.753
									3	12.63	61.5	5720	GcPYTGDNYQTQLIPVQEAFDLPFPSHHQR	1172.54
									3	12.59	67.8	5720	GcPYTGDNYQTQLIPVQEAFDLPFPSHHQR	1172.54
									2	11.94	65.2	974000	FSISTFSFLDSSVAK	818.411
									2	11.06	65.3	52100	DPIYVDVSILYR	726.88
									3	10.06	59.1	5720	GcPYTGDNYQTQLIPVQEAFDLPFPSHHQR	1172.54
									5	10.04	64.1	27700	GcPYTGDNYQTQLIPVQEAFDLPFPSHHQR	703.93
									3	9.65	58.3	7830	AIYENELLATR	431.563
									2	9.36	39.9	11900	LHQcWATPR	584.788
									5	9.29	45.7	27700	GcPYTGDNYQTQLIPVQEAFDLPFPSHHQR	703.93
									2	9.23	63.9	130000	TNPLYQPQWPILVK	848.966
									3	9.01	63.3	7830	AIYENELLATR	431.566
									5	8.91	52.6	27700	GcPYTGDNYQTQLIPVQEAFDLPFPSHHQR	703.93
									3	8.43	54.5	5720	GcPYTGDNYQTQLIPVQEAFDLPFPSHHQR	1172.54
									3	7.9	57.2	16900	LHQcWATPR	390.194
									3	7.03	52.5	16900	LHQcWATPR	390.194
									3	6.26	54.4	16900	LHQcWATPR	390.194
									2	6.17	48.7	84300	TDPYLGLR	467.756
									2	5.47	51.8	36100	DPIYVDVSILYR	726.884
									4	5.39	39.1	2830	FTINFQNQETGSSPVLVTWDNQGR	685.331
									2	4.94	40.9	81400	AIYENELLATR	646.841
									3	4.43	31.3	16900	LHQcWATPR	390.194
									2	4.32	50.6	16900	LLRDPIYVDVSILYR	918.018
									5	4.28	35.6	27700	GcPYTGDNYQTQLIPVQEAFDLPFPSHHQR	703.93
									2	4.27	41	905000	FSISTFSFLDSSVAK	818.411
									2	4.15	57.8	9280	LLRDPIYVDVSILYR	918.008
4	30	10	123.74	15.4	754000	G1T4C0	Zona pellucida sperm-binding protein 2
									2	17.96	92.5	50500	LSLVSPGQK	464.776
									2	16.51	82.8	39100	LESVSIENR	523.778
									3	16.04	79.7	30300	HTDVEYQFFcPVEQTLEFSK	835.378
									2	15.32	87.4	37400	VNEYPIVK	481.27
									3	12.98	72	30300	HTDVEYQFFcPVEQTLEFSK	835.373
									2	11.93	83.8	14700	IPLNGcGTR	494.255
									2	11.01	72	14700	IPLNGcGTR	494.255
									2	10.54	52.2	24400	GQGFGVLIDDNK	631.822
									3	10.46	61.5	30300	HTDVEYQFFcPVEQTLEFSK	835.378
									3	10.38	58.4	30300	HTDVEYQFFcPVEQTLEFSK	835.378
									3	10.27	61.5	60400	VIYENEVHALWENLPPSK	713.363
									2	10.12	55.6	25400	GQGFGVLIDDNK	631.822
									3	9.68	67.4	30300	HTDVEYQFFcPVEQTLEFSK	835.378
									2	9.64	32.2	20600	TFAFVSEAQAR	613.808
									2	9.4	50.1	23200	GQGFGVLIDDNK	631.822
									2	8.27	47	14900	VGSSScQPVFK	598.287
									2	7.28	54.8	24300	GQGFGVLIDDNK	631.822
									2	7.26	47.5	15900	AQSQGLVR	429.743
									2	7.18	45.7	24000	GQGFGVLIDDNK	631.822
									2	6.7	56	14900	VGSSScQPVFK	598.287
									2	6.66	47	15900	AQSQGLVR	429.743
									2	6.35	56.6	14900	VGSSScQPVFK	598.287
									2	6.06	60.1	31100	LSLVSPGQK	464.776
									2	5.69	47.9	15900	AQSQGLVR	429.743
									2	5.65	44.9	30400	VNEYPIVK	481.27
									2	5.49	43.3	24100	GQGFGVLIDDNK	631.822
									2	4.89	38.4	15900	AQSQGLVR	429.743
									2	4.75	43.8	14900	VGSSScQPVFK	598.287
									2	4.16	46.7	14900	VGSSScQPVFK	598.287
									2	4.15	35.4	20200	GQGFGVLIDDNK	631.821

## Sheet: ZP4-null solubilized ZP
Group	Spectra	Peptides	score	Coverage	Intensity	accession_number	entry_name		z	score	SPI	Intensity	sequence	m/z
1	38	10	145.57	18.7	1520000	G1T9Y8	Zona pellucida sperm-binding protein 1
									2	26.57	98.1	42500	ITLANVHLAYAPTR	770.436
									3	20.49	87.1	214000	ITLANVHLAYAPTR	513.96
									2	20.03	85.9	24700	DETFSSFYEEEDYPLVR	1063.45
									2	18.85	89.8	48200	FTVATFTFLDSGAQR	830.919
									2	18.84	85.7	24700	DETFSSFYEEEDYPLVR	1063.45
									2	18.49	79	36900	ITLANVHLAYAPTR	770.436
									4	17.21	85.3	47300	LLREPVHVEVR	337.454
									3	16.51	90.9	52200	LLREPVHVEVR	449.602
									2	14.4	76.1	42000	ITLANVHLAYAPTR	770.436
									2	13.79	83.7	95200	AELPFR	366.705
									2	12.9	72.8	40800	FTVATFTFLDSGAQR	830.919
									2	12.9	73.6	25200	VVDEFGNR	468.233
									2	12.68	55.8	33800	EPVHVEVR	482.764
									2	12.55	69.8	24700	DETFSSFYEEEDYPLVR	1063.46
									2	12.13	65.7	32900	EPVHVEVR	482.764
									2	11.22	81	156000	VLALDR	343.714
									3	11.12	53.5	38700	EPVHVEVR	322.178
									2	11.08	64.1	21300	VVDEFGNR	468.233
									2	10.59	56.5	26700	EPVHVEVR	482.764
									3	10.42	61.1	23400	FTVATFTFLDSGAQR	554.285
									2	10.11	63.1	24700	DETFSSFYEEEDYPLVR	1063.47
									3	9.9	41.6	38700	EPVHVEVR	322.178
									3	9.5	57.6	23200	FTVATFTFLDSGAQR	554.283
									2	9.34	46.5	33800	EPVHVEVR	482.764
									2	9.34	49.9	26100	EPVHVEVR	482.764
									2	9.34	56.6	21300	EPVHVEVR	482.764
									3	7.92	56.2	23400	FTVATFTFLDSGAQR	554.281
									5	7.68	55	25700	WEVDKPDAVGSHLPQEWcQVASGHIPcIVQSSSK	767.162
									2	7.22	48.2	15400	EPVHVEVR	482.764
									3	6.25	48.7	36400	LLREPVHVEVR	449.601
									2	6.13	55.9	37200	FTVATFTFLDSGAQR	830.919
									2	5.87	46	26300	EPVHVEVR	482.764
									5	5.32	49	25700	WEVDKPDAVGSHLPQEWcQVASGHIPcIVQSSSK	767.162
									3	5.13	42	21400	FTVATFTFLDSGAQR	554.278
									2	5.11	48.6	30500	FTVATFTFLDSGAQR	830.919
									5	4.95	33.6	25700	WEVDKPDAVGSHLPQEWcQVASGHIPcIVQSSSK	767.162
									2	4.94	44.3	25900	EPVHVEVR	482.764
									2	4.64	47.7	3270	GcHVLEK	421.708
2	39	10	139.41	30.3	2160000	G1TA56	Zona pellucida sperm-binding protein 3
									3	24.04	97.5	93800	LIQEADLSLGPEGcEPQASTDAVVR	885.769
									3	20.11	81.4	44000	DQSGSPYHTIVDLHGcLVDGLSDGASK	943.441
									3	19.13	77.4	44600	DQSGSPYHTIVDLHGcLVDGLSDGASK	943.44
									2	16.6	86.7	116000	TGSHPPLLLFVDR	726.404
									3	16.32	68.6	44600	DQSGSPYHTIVDLHGcLVDGLSDGASK	943.444
									3	15.78	71.4	43000	DQSGSPYHTIVDLHGcLVDGLSDGASK	943.433
									3	15.55	71.4	44600	DQSGSPYHTIVDLHGcLVDGLSDGASK	943.442
									2	15.48	77.9	14300	LIQEADLSLGPEGcEPQASTDAVVR	1328.14
									2	15.43	90.2	90700	AEVPIEcR	487.242
									4	15.16	62.9	79100	DQSGSPYHTIVDLHGcLVDGLSDGASK	707.828
									3	15.03	72.3	92400	LIQEADLSLGPEGcEPQASTDAVVR	885.769
									3	14.71	75.2	43000	DQSGSPYHTIVDLHGcLVDGLSDGASK	943.444
									3	14.37	76	91600	LIQEADLSLGPEGcEPQASTDAVVR	885.769
									3	13.99	70.1	44600	DQSGSPYHTIVDLHGcLVDGLSDGASK	943.433
									3	13.97	80.9	243000	TGSHPPLLLFVDR	484.605
									2	13.83	68.1	17000	VIPAQQAPDR	547.803
									2	13.29	73	14300	LIQEADLSLGPEGcEPQASTDAVVR	1328.14
									2	13.18	89.6	58100	LVFSLR	367.732
									2	12.25	66.3	14300	LIQEADLSLGPEGcEPQASTDAVVR	1328.14
									2	12.09	72.7	14300	LIQEADLSLGPEGcEPQASTDAVVR	1328.14
									2	11.1	62.6	17000	VIPAQQAPDR	547.803
									2	10.89	76.5	77800	DLFGTGK	369.195
									3	10.78	58	44600	DQSGSPYHTIVDLHGcLVDGLSDGASK	943.433
									2	10.67	63.3	19200	QPAPSVTPVVVEcLEAR	926.483
									2	10.24	44	24000	VIPAQQAPDR	547.798
									3	9.85	36.4	21900	QPAPSVTPVVVEcLEAR	617.994
									3	9.25	55.7	75500	LIQEADLSLGPEGcEPQASTDAVVR	885.769
									2	8.78	60	3680	cVATPTR	402.702
									4	8.48	49.8	74200	DQSGSPYHTIVDLHGcLVDGLSDGASK	707.828
									2	8.17	55.2	17000	VIPAQQAPDR	547.803
									2	8.05	58.5	78600	TGSHPPLLLFVDR	726.404
									3	7.81	35	129000	TGSHPPLLLFVDR	484.601
									2	7.8	56.8	21100	VIPAQQAPDR	547.798
									3	7.09	54.1	43900	DQSGSPYHTIVDLHGcLVDGLSDGASK	943.433
									2	7.01	56.5	70500	TGSHPPLLLFVDR	726.396
									2	6.95	58.9	19200	QPAPSVTPVVVEcLEAR	926.483
									3	6.56	50.9	5350	LIQEADLsLGPEGCEPQASTDAVVR	893.424
									2	5.88	53.8	149000	LVVTVSR	387.245
									2	5.2	50.1	19200	QPAPSVTPVVVEcLEAR	926.483
3	26	9	92.6	14.2	577000	G1T4C0	Zona pellucida sperm-binding protein 2
									2	15.64	63.1	30100	LESVSIENR	523.777
									2	15.58	88.1	53600	LSLVSPGQK	464.777
									2	14.41	80.3	35700	VNEYPIVK	481.272
									2	11.28	59.4	23300	GQGFGVLIDDNK	631.822
									2	10.24	62.7	19000	VGSSScQPVFK	598.287
									3	9.53	61	14500	HTDVEYQFFcPVEQTLEFSK	835.379
									2	9.28	47.9	20100	GQGFGVLIDDNK	631.822
									2	9.17	63.2	19000	VGSSScQPVFK	598.287
									2	9.02	51.1	23600	GQGFGVLIDDNK	631.822
									2	8.55	57.1	19800	GQGFGVLIDDNK	631.822
									2	8.47	44.8	23300	GQGFGVLIDDNK	631.822
									2	7.58	48.9	22700	GQGFGVLIDDNK	631.822
									2	7.55	58.5	23300	GQGFGVLIDDNK	631.822
									2	6.52	37.2	24600	TFAFVSEAQAR	613.811
									2	5.82	57.2	19000	VGSSScQPVFK	598.287
									3	5.64	33.8	14500	HTDVEYQFFcPVEQTLEFSK	835.379
									3	5.59	42.7	14500	HTDVEYQFFcPVEQTLEFSK	835.379
									2	5.3	49.4	19000	VGSSScQPVFK	598.287
									2	5.3	39.9	21700	GQGFGVLIDDNK	631.822
									2	5.1	51.8	21900	GQGFGVLIDDNK	631.822
									2	4.96	41.4	21000	GQGFGVLIDDNK	631.822
									2	4.78	35.6	5750	AQSQGLVR	429.743
									2	4.78	32	5750	AQSQGLVR	429.743
									3	4.62	42.5	44500	VIYENEVHALWENLPPSK	713.368
									2	4.5	43.4	18700	VGSSScQPVFK	598.287
									2	4.39	31.9	17900	VGSSScQPVFK	598.287
