# Supplementary material for: ZP4 confers structural properties to the zona pellucida essential for embryo development
Source: eLife. 2019 Oct 22;8:e48904. doi: 10.7554/eLife.48904 (PMC6805156; doi:10.7554/eLife.48904)
Supplement: Supplementary file 2. [file elife-48904-supp2.xlsx]

## Sheet: Suppl. Table 2
Chromosome	Position	rsID	Reference	Alternate	Protein Consequence	Transcript Consequence	Annotation	Allele Count	Allele Number	Allele Frequency	Allele Count African	Allele Number African	Allele Frequency African	Allele Count Latino	Allele Number Latino	Allele Frequency Latino	Allele Count East Asian	Allele Number East Asian	Allele Frequency East Asian	Allele Count European (Finnish)	Allele Number European (Finnish)	Allele Frequency European (Finnish)	Allele Count European (non-Finnish)	Allele Number European (non-Finnish)	Allele Frequency European (non-Finnish)	Allele Count Other	Allele Number Other	Allele Frequency Other	Allele Count South Asian	Allele Number South Asian	Allele Frequency South Asian
1	238050156	rs34146449	G	A	p.Arg252Ter	c.754C>T	stop_gained	124	282522	0.000438904	109	24948	0.00436909	6	35388	0.000169549	1	19938	5.01555e-05	0	25076	0	4	129030	3.10005e-05	0	7214	0	4	30572	0.000130839
1	238053464	rs1260958748	AG	A	p.Leu63CysfsTer15	c.187delC	frameshift_variant	51	251336	0.000202916	0	16254	0	51	34590	0.00147441	0	18392	0	0	21584	0	0	113686	0	0	6138	0	0	30616	0
1	238048569	rs149821989	G	A	p.Gln403Ter	c.1207C>T	stop_gained	39	282812	0.000137901	3	24952	0.000120231	0	35430	0	0	19948	0	2	25118	7.96242e-05	33	129158	0.000255501	1	7224	0.000138427	0	30612	0
1	238049143	rs34811980	GGA	G	p.Leu294ProfsTer15	c.881_882delTC	frameshift_variant	25	282854	8.83848e-05	0	24948	0	0	35438	0	0	19954	0	0	25118	0	20	129184	0.000154818	0	7226	0	5	30616	0.000163313
1	238051730	rs192960963	G	A	p.Arg161Ter	c.481C>T	stop_gained	18	250602	7.1827e-05	0	16250	0	1	34144	2.92877e-05	2	18382	0.000108802	0	21640	0	2	113656	1.7597e-05	0	6096	0	13	30356	0.000428251
1	238051808	rs199659999	G	A	p.Arg135Ter	c.403C>T	stop_gained	16	274474	5.82933e-05	1	24846	4.02479e-05	1	32876	3.04173e-05	1	19606	5.10048e-05	0	24968	0	7	126994	5.51207e-05	0	6990	0	6	28226	0.00021257
1	238050832	rs756976914	A	AAT	p.Phe195IlefsTer10	c.581_582dupAT	frameshift_variant	14	282570	4.95452e-05	0	24962	0	0	35416	0	14	19944	0.000701966	0	25096	0	0	128968	0	0	7210	0	0	30616	0
1	238050835	rs765045664	G	GTATT	p.His194AsnfsTer26	c.579_580insAATA	frameshift_variant	14	282450	4.95663e-05	0	24966	0	0	35412	0	14	19944	0.000701966	0	25086	0	0	128868	0	0	7210	0	0	30608	0
1	238050836	rs748309924	G	GTA	p.His194ThrfsTer11	c.578_579insTA	frameshift_variant	13	282438	4.60278e-05	0	24964	0	0	35414	0	13	19940	0.000651956	0	25092	0	0	128856	0	0	7208	0	0	30610	0
1	238048878	rs746645361	T	TA	p.Lys325Ter	c.972dupT	frameshift_variant	8	249346	3.20839e-05	0	16232	0	0	34244	0	8	18340	0.000436205	0	21526	0	0	112788	0	0	6066	0	0	30300	0
1	238045780	rs769643743	A	T	p.Leu522Ter	c.1565T>A	stop_gained	8	246840	3.24097e-05	0	16120	0	0	32700	0	0	17992	0	0	21582	0	8	112620	7.10353e-05	0	6020	0	0	29952	0
1	238048709	rs147749240	C	T	p.Trp381Ter	c.1142G>A	stop_gained	5	248964	2.00832e-05	0	16232	0	0	34256	0	0	18364	0	0	21506	0	5	112534	4.4431e-05	0	6056	0	0	30298	0
1	238048723	rs771564566	CAG	C	p.Leu376GlufsTer75	c.1126_1127delCT	frameshift_variant	5	249822	2.00143e-05	0	16236	0	0	34406	0	5	18378	0.000272064	0	21540	0	0	112852	0	0	6082	0	0	30464	0
1	238048069	rs202241361	G	A	p.Arg464Ter	c.1390C>T	stop_gained	3	249892	1.20052e-05	0	16032	0	0	34416	0	0	18382	0	1	21582	4.63349e-05	2	113076	1.76872e-05	0	6108	0	0	30284	0
1	238048719	rs780056140	G	A	p.Gln378Ter	c.1132C>T	stop_gained	3	249534	1.20224e-05	0	16234	0	0	34344	0	0	18374	0	0	21530	0	0	112752	0	0	6072	0	3	30398	9.86907e-05
1	238053762	rs763763952	C	T	p.Trp58Ter	c.174G>A	stop_gained	3	244824	1.22537e-05	0	16164	0	0	33232	0	0	18180	0	0	21462	0	0	111390	0	0	5896	0	3	29016	0.000103391
1	238045834	rs34478438	G	T	p.Ser504Ter	c.1511C>A	stop_gained	2	272114	7.34986e-06	1	24666	4.05416e-05	1	31142	3.2111e-05	0	19122	0	0	24888	0	0	126538	0	0	6936	0	0	29056	0
1	238048758	rs1200822114	G	A	p.Gln365Ter	c.1093C>T	stop_gained	2	282682	7.07509e-06	0	24958	0	2	35420	5.64653e-05	0	19954	0	0	25102	0	0	129066	0	0	7220	0	0	30608	0
1	238050844	rs749339435	G	A	p.Arg191Ter	c.571C>T	stop_gained	2	250682	7.97824e-06	0	16246	0	0	34550	0	1	18360	5.44662e-05	0	21588	0	0	113158	0	0	6120	0	1	30606	3.26733e-05
1	238053930	rs756381629	C	T	p.Trp2Ter	c.6G>A	stop_gained	1	248554	4.02327e-06	0	16156	0	0	34266	0	0	18362	0	0	21554	0	1	112088	8.92156e-06	0	6044	0	0	30224	0
1	238049154	rs1246129001	CTACT	C	p.Ser290AlafsTer49	c.868_871delAGTA	frameshift_variant	1	251450	3.97693e-06	0	16256	0	0	34588	0	1	18394	5.43656e-05	0	21630	0	0	113752	0	0	6138	0	0	30612	0
1	238048590	rs1376152622	G	A	p.Gln396Ter	c.1186C>T	stop_gained	1	251252	3.98007e-06	0	16246	0	0	34562	0	0	18376	0	0	21626	0	1	113636	8.80003e-06	0	6132	0	0	30606	0
1	238050765	rs752925960	AG	A	p.Arg218GlyfsTer9	c.649delC	frameshift_variant	1	251470	3.97662e-06	0	16256	0	0	34592	0	0	18394	0	0	21648	0	0	113748	0	0	6136	0	1	30616	3.26627e-05
1	238053412	rs1190589909	AC	A	p.Gly80ValfsTer54	c.239delG	frameshift_variant	1	251410	3.97757e-06	1	16256	6.15157e-05	0	34586	0	0	18394	0	0	21646	0	0	113694	0	0	6140	0	0	30616	0
1	238049131	rs759255870	G	A	p.Gln299Ter	c.895C>T	stop_gained	1	31396	3.18512e-05	1	8710	0.000114811	0	848	0	0	1560	0	0	3476	0	0	15426	0	0	1088	0	0	0	#DIV/0!
1	238050679		T	A	p.Arg246Ter	c.736A>T	stop_gained	1	250960	3.9847e-06	0	16250	0	0	34556	0	0	18394	0	0	21606	0	1	113408	8.81772e-06	0	6124	0	0	30578	0
1	238048118	rs1326024781	GC	G	p.Cys447SerfsTer11	c.1340delG	frameshift_variant	1	250312	3.99501e-06	0	16086	0	0	34480	0	0	18382	0	0	21576	0	0	113284	0	0	6114	0	1	30358	3.29402e-05
1	238049106	rs770287833	AAGGGTGGTGGG	A	p.Pro304SerfsTer2	c.909_919delCCCACCACCCT	frameshift_variant	1	251466	3.97668e-06	0	16256	0	0	34586	0	1	18392	5.43715e-05	0	21648	0	0	113754	0	0	6136	0	0	30614	0
1	238053930	rs756381629	C	CT	p.Trp2Ter	c.5_6insA	stop_gained	1	248554	4.02327e-06	1	16156	6.18965e-05	0	34266	0	0	18362	0	0	21554	0	0	112088	0	0	6044	0	0	30224	0
1	238053825	rs775647415	C	CCT	p.Trp37Ter	c.110_111insAG	stop_gained	1	251152	3.98165e-06	1	16246	6.15536e-05	0	34572	0	0	18388	0	0	21642	0	0	113484	0	0	6136	0	0	30610	0
1	238048724	rs746905815	AG	A	p.Leu376Ter	c.1126delC	frameshift_variant	1	249862	4.00221e-06	0	16242	0	0	34386	0	0	18376	0	0	21560	0	1	112892	8.85802e-06	0	6086	0	0	30462	0
1	238053807	rs767586258	T	TA	p.Asn44LysfsTer27	c.128dupT	frameshift_variant	1	251124	3.9821e-06	0	16248	0	0	34562	0	0	18390	0	0	21642	0	1	113476	8.81244e-06	0	6132	0	0	30606	0
1	238051712	rs746562450	G	GC	p.Leu167AlafsTer6	c.498dupG	frameshift_variant	1	250316	3.99495e-06	1	16236	6.15915e-05	0	34042	0	0	18380	0	0	21634	0	0	113620	0	0	6080	0	0	30250	0
1	238048755	rs1433541197	G	A	p.Gln366Ter	c.1096C>T	stop_gained	1	251284	3.97956e-06	0	16256	0	0	34568	0	0	18394	0	0	21632	0	1	113630	8.80049e-06	0	6134	0	0	30606	0
1	238050093	rs751630306	CAG	C	p.Ser272CysfsTer4	c.815_816delCT	frameshift_variant	1	251350	3.97852e-06	1	16256	6.15157e-05	0	34550	0	0	18394	0	0	21614	0	0	113712	0	0	6134	0	0	30612	0
1	238050139	rs757764349	AT	A	p.Asn257MetfsTer9	c.770delA	frameshift_variant	1	251362	3.97833e-06	0	16256	0	0	34562	0	0	18390	0	0	21622	0	0	113706	0	1	6134	0.000163026	0	30614	0
1	238048713	rs1288434504	G	A	p.Gln380Ter	c.1138C>T	stop_gained	1	31386	3.18613e-05	0	8702	0	0	848	0	0	1560	0	0	3476	0	0	15422	0	1	1088	0.000919118	0	0	#DIV/0!
1	238048709	rs147749240	C	CA	p.Trp381LeufsTer71	c.1141dupT	frameshift_variant	1	248964	4.01664e-06	0	16232	0	0	34256	0	0	18364	0	0	21506	0	1	112534	8.8862e-06	0	6056	0	0	30298	0
1	238053918	rs35905278	G	T	p.Cys6Ter	c.18C>A	stop_gained	1	249224	4.01245e-06	0	16130	0	0	34244	0	0	18330	0	0	21578	0	1	112560	8.88415e-06	0	6050	0	0	30374	0
1	238053414	rs889393115	CT	C	p.Gly80ValfsTer54	c.237delA	frameshift_variant	1	31392	3.18552e-05	0	8714	0	0	848	0	1	1558	0.000641849	0	3474	0	0	15424	0	0	1084	0	0	0	#DIV/0!
1	238048471	rs778761115	CCT	C	p.Arg435GlyfsTer16	c.1303_1304delAG	frameshift_variant	1	250740	3.98819e-06	1	16242	6.15688e-05	0	34520	0	0	18392	0	0	21590	0	0	113364	0	0	6120	0	0	30548	0
1	238048870	rs779482100	A	AT	p.Tyr327Ter	c.980dupA	stop_gained	1	249706	4.00471e-06	0	16230	0	0	34266	0	1	18340	5.45256e-05	0	21576	0	0	112998	0	0	6066	0	0	30350	0
1	238048824	rs781226104	G	GAA	p.Arg343PhefsTer35	c.1025_1026dupTT	frameshift_variant	1	251428	3.97728e-06	0	16254	0	0	34576	0	0	18394	0	0	21646	0	0	113736	0	0	6132	0	1	30616	3.26627e-05
1	238053231	rs1316809737	T	TGCTCCTTC	p.Gly113LysfsTer24	c.328_335dupGAAGGAGC	frameshift_variant	1	251470	3.97662e-06	0	16256	0	0	34592	0	0	18394	0	0	21648	0	1	113746	8.79152e-06	0	6138	0	0	30616	0
1	238051680	rs1236676834	AT	A	p.Asn177IlefsTer9	c.530delA	frameshift_variant	1	31410	3.1837e-05	0	8718	0	0	848	0	0	1560	0	0	3476	0	1	15430	6.48088e-05	0	1088	0	0	0	#DIV/0!
1	238048468	rs757169352	T	TC	p.Pro437ThrfsTer15	c.1307dupG	frameshift_variant	1	250380	3.99393e-06	0	16244	0	0	34478	0	0	18384	0	0	21570	0	0	113198	0	1	6102	0.000163881	0	30484	0
1	238053818	rs1249215144	G	A	p.Gln40Ter	c.118C>T	stop_gained	1	251152	3.98165e-06	0	16248	0	1	34562	2.89335e-05	0	18392	0	0	21644	0	0	113484	0	0	6136	0	0	30612	0
1	238048861	rs1363413220	G	T	p.Tyr330Ter	c.990C>A	stop_gained	1	250414	3.99339e-06	0	16236	0	0	34364	0	0	18358	0	0	21588	0	1	113360	8.82145e-06	0	6102	0	0	30442	0
Allele frecuency sum										0.0015338			0.00505456			0.00182118			0.0038337			0.000125959			0.000800393			0.00138445			#DIV/0!
Supplementary table … . Polymorphisms leading to premature stop codons (PTCs) found in gnomAD database in order of decreasing allele count. There were not any homozygotes, neither any Ashkenazi Jews carrying a PTC mutation.
